# Supplementary material for: TORC2 inhibition triggers yeast chromosome fragmentation through misregulated Base Excision Repair of clustered oxidation events
Source: Nat Commun. 2024 Nov 15;15:9908. doi: 10.1038/s41467-024-54142-z (PMC11568337; doi:10.1038/s41467-024-54142-z)
Supplement: Supplementary file 3 — Supplementary Data 1 [file 41467_2024_54142_MOESM3_ESM.xlsx]

## Sheet: Fig1A
Figure1A	genotype	condition	B/A	the lengh of the trace
lane1	wild-type	DMSO	0.302032	10.2738
lane2	wild-type	CMB 0.5 uM	0.220883	10.832
lane3	wild-type	Zeo 50 ug/ml	0.306626	8.3106
lane4	wild-type	Zeo 50 ug/ml, CMB 0.5 uM	4.6485	2.3381
lane5	wild-type	MMS 0.05%	0.296079	8.1929
lane6	wild-type	MMS 0.05%, CMB 0.5 uM	0.252238	7.6929
lane7	wild-type	H2O2 1 mM	0.210449	9.6007
lane8	wild-type	H2O2 1 mM, CMB 0.5 uM	0.231833	6.782
lane9	rad51 lig4	DMSO	0.285757	9.7126
lane10	rad51 lig4	CMB 0.5 uM	0.265374	10.7029
lane11	rad51 lig4	Zeo 50 ug/ml	0.301714	8.4756
lane12	rad51 lig4	Zeo 50 ug/ml, CMB 0.5 uM	4.28821	2.7015
lane13	rad51 lig4	MMS 0.05%	0.288913	7.9372
lane14	rad51 lig4	MMS 0.05%, CMB 0.5 uM	0.232438	7.9965
lane15	rad51 lig4	H2O2 1 mM	0.234461	9.2744
lane16	rad51 lig4	H2O2 1 mM, CMB 0.5 uM	0.235468	7.2886
exponential

## Sheet: Fig1B
Figure1B	genotype	condition	B/A	the lengh of the trace		repetition	genotype	condition	B/A	the lengh of the trace
lane1	wild-type	DMSO	0.277319	11.6882		lane1	wild-type	DMSO	0.312715	14.1733
lane2	wild-type	CMB 0.5 uM	0.257308	13.9946		lane2	wild-type	CMB 0.5 uM	0.302147	13.6577
lane3	wild-type	Zeo 50 ug/ml	0.342282	12.4091		lane3	wild-type	Zeo 50 ug/ml	0.300657	15.573
lane4	wild-type	Zeo 50 ug/ml, CMB 0.5 uM	12.6073	2.2966		lane4	wild-type	Zeo 50 ug/ml, CMB 0.5 uM	3.45752	4.6853
lane5	wild-type	H2O2 1 mM	0.182534	12.7014		lane5	rad51 lig4	DMSO	0.285909	14.5257
lane6	wild-type	H2O2 1 mM, CMB 0.5 uM	0.192976	12.0425		lane6	rad51 lig4	CMB 0.5 uM	0.292641	11.3839
lane7	wild-type	MMS 0.05%	0.248567	12.3537		lane7	rad51 lig4	Zeo 50 ug/ml	0.289354	16.0047
lane8	wild-type	MMS 0.05%, CMB 0.5 uM	0.260986	14.3218		lane8	rad51 lig4	Zeo 50 ug/ml, CMB 0.5 uM	6.38436	3.3544
lane9	rad51 lig4	DMSO	0.321842	11.6742
lane10	rad51 lig4	CMB 0.5 uM	0.277335	12.6447
lane11	rad51 lig4	Zeo 50 ug/ml	0.346149	10.7265
lane12	rad51 lig4	Zeo 50 ug/ml, CMB 0.5 uM	5.22665	3.1837
lane13	rad51 lig4	H2O2 1 mM	0.189711	12.2285
lane14	rad51 lig4	H2O2 1 mM, CMB 0.5 uM	0.193201	12.0512
lane15	rad51 lig4	MMS 0.05%	0.25897	12.6359
lane16	rad51 lig4	MMS 0.05%, CMB 0.5 uM	0.240661	12.8531
G1 arrested

## Sheet: Fig2B
Figure2B	genotype	condition	B/A	the lengh of the trace		repetition	genotype	condition	B/A	the lengh of the trace
lane1	wild-type	DSMO	0.328952	12.954		lane1	wild-type	DMSO	0.37753	7.2057
lane2	wild-type	Zeo 75	0.422394	9.7406		lane2	wild-type	Zeo 60 ug/ml	0.442439	5.906
lane3	wild-type	BHS 10	0.386213	12.0605		lane3	wild-type	BHS 10 uM Zeo 30 ug/ml	1.06612	3.5102
lane4	wild-type	Zeo 25 ug/ml BHS 5uM	0.956756	5.7228		lane4	wild-type	BHS 10 uM Zeo 60 ug/ml	1.47368	3.9915
lane5	wild-type	Zeo 50 ug/ml BHS 5uM	1.29613	4.5233		lane5	OGG1-deg ntg1 ntg2	DMSO	0.330473	6.8279
lane6	wild-type	Zeo 75 ug/ml BHS 5uM	1.79666	4.3055		lane6	OGG1-deg ntg1 ntg2	Zeo 60 ug/ml	0.34894	6.3835
lane7	wild-type	Zeo 25 ug/ml BHS 10uM	2.72356	2.9491		lane7	OGG1-deg ntg1 ntg2	BHS 10 uM Zeo 30 ug/ml	0.852058	3.9584
lane8	wild-type	Zeo 50 ug/ml BHS 10uM	5.25	2.2979		lane8	OGG1-deg ntg1 ntg2	BHS 10 uM Zeo 60 ug/ml	1.21616	3.3868
lane9	wild-type	Zeo 75 ug/ml BHS 10uM	5.56814	2.2055
lane10	OGG1-deg ntg1 ntg2	DSMO	0.406945	10.8104
lane11	OGG1-deg ntg1 ntg2	Zeo 75	0.475144	9.0184
lane12	OGG1-deg ntg1 ntg2	BHS 10	0.384595	11.6409
lane13	OGG1-deg ntg1 ntg2	Zeo 25 ug/ml BHS 5uM	0.451246	8.4165
lane14	OGG1-deg ntg1 ntg2	Zeo 50 ug/ml BHS 5uM	0.468817	8.7765
lane15	OGG1-deg ntg1 ntg2	Zeo 75 ug/ml BHS 5uM	0.560695	8.7717
lane16	OGG1-deg ntg1 ntg2	Zeo 25 ug/ml BHS 10uM	1.04332	6.2099
lane17	OGG1-deg ntg1 ntg2	Zeo 50 ug/ml BHS 10uM	1.65034	5.3456
lane18	OGG1-deg ntg1 ntg2	Zeo 75 ug/ml BHS 10uM	1.70871	5.4695

## Sheet: Fig2C
Figure2C	genotype	condition	B/A	the lengh of the trace		repetition	genotype	condition	B/A	the lengh of the trace
lane1	wild-type	DSMO	0.330676	14.5301		lane1	wild-type	DSMO	0.369188	13.7571
lane2	wild-type	Zeo 50ug/ml	0.389493	12.2933		lane2	wild-type	DSMO	0.326515	13.9217
lane3	wild-type	CMB 0.5 uM	0.312297	15.3349		lane3	wild-type	Zeo 50 ug/ml CMB 0.5 uM	11.9516	2.563
lane4	wild-type	Zeo 13ug/ml CMB 0.5 uM	1.9462	5.0743		lane4	wild-type	Zeo 13 ug/ml CMB 0.5 uM	1.99389	5.1099
lane5	wild-type	Zeo 25ug/ml CMB 0.5 uM	4.12768	4.167		lane5	wild-type	Zeo 25 ug/ml CMB 0.5 uM	6.49	3.6513
lane6	wild-type	Zeo 50ug/ml CMB 0.5 uM	9.56423	3.2315		lane6	wild-type	Zeo 50 ug/ml CMB 0.5 uM	7.71992	3.0582
lane7	apn1 APN2-deg RAD1-deg	DSMO	0.375843	15.2629		lane7	apn1 APN2-deg RAD1-deg	DSMO	0.401491	13.5914
lane8	apn1 APN2-deg RAD1-deg	Zeo 50ug/ml	0.752818	10.7109		lane8	apn1 APN2-deg RAD1-deg	DSMO	0.389898	14.0076
lane9	apn1 APN2-deg RAD1-deg	CMB 0.5 uM	0.380472	16.1358		lane9	apn1 APN2-deg RAD1-deg	Zeo 50 ug/ml CMB 0.5 uM	1.55265	7.2172
lane10	apn1 APN2-deg RAD1-deg	Zeo 13ug/ml CMB 0.5 uM	0.996865	9.0884		lane10	apn1 APN2-deg RAD1-deg	Zeo 13 ug/ml CMB 0.5 uM	0.435785	13.2857
lane11	apn1 APN2-deg RAD1-deg	Zeo 25ug/ml CMB 0.5 uM	1.4415	6.9389		lane11	apn1 APN2-deg RAD1-deg	Zeo 25 ug/ml CMB 0.5 uM	0.347777	11.4251
lane12	apn1 APN2-deg RAD1-deg	Zeo 50ug/ml CMB 0.5 uM	2.78677	5.1865		lane12	apn1 APN2-deg RAD1-deg	Zeo 50 ug/ml CMB 0.5 uM	1.11329	8.1784

## Sheet: Fig3A
Figure3A	genotype	condition	B/A	the lengh of the trace		repetition	genotype	condition	B/A	the lengh of the trace
lane1	wild-type	DMSO	0.269667	13.4801		lane1	wild-type	DMSO	0.484796	8.2825
lane2	wild-type	Zeo 50 ug/ml	0.302575	11.1		lane2	wild-type	Zeo 50 ug/ml	0.328758	6.6375
lane3	wild-type	CMB 0.5uM	0.25846	11.2715		lane3	wild-type	Zeo 100 ug/ml	0.302464	6.6781
lane4	wild-type	Zeo 50 ug/ml CMB 0.5uM	6.22864	3.1847		lane4	wild-type	CMB 0.5uM	0.260449	9.2328
lane5	pol4	DMSO	0.260344	13.5443		lane5	wild-type	CMB 0.5uM Zeo 50 ug/ml	7.38144	2.6406
lane6	pol4	Zeo 50 ug/ml	0.265967	11.3116		lane6	wild-type	CMB 0.5uM Zeo 100 ug/ml	5.83473	2.3057
lane7	pol4	CMB 0.5uM	0.242761	13.798		lane7	pol32	DMSO	0.30524	8.4614
lane8	pol4	Zeo 50 ug/ml CMB 0.5uM	8.2687	3.0147		lane8	pol32	Zeo 50 ug/ml	0.301372	8.7986
lane9	pol32	DMSO	0.308785	12.869		lane9	pol32	Zeo 100 ug/ml	0.299161	6.1451
lane10	pol32	Zeo 50 ug/ml	0.293326	12.2627		lane10	pol32	CMB 0.5uM	0.451752	7.7639
lane11	pol32	CMB 0.5uM	0.286591	14.8917		lane11	pol32	CMB 0.5uM Zeo 50 ug/ml	1.97787	3.3751
lane12	pol32	Zeo 50 ug/ml CMB 0.5uM	1.85543	5.8865		lane12	pol32	CMB 0.5uM Zeo 100 ug/ml	2.62227	2.8727
lane13	pol4 pol32	DMSO	0.282351	15.5368
lane14	pol4 pol32	Zeo 50 ug/ml	0.268903	12.3221
lane15	pol4 pol32	CMB 0.5uM	0.25513	15.9518
lane16	pol4 pol32	Zeo 50 ug/ml CMB 0.5uM	1.32291	6.47

## Sheet: Fig3D
Figure3B	genotype	condition	B/A	the lengh of the trace		repetition	genotype	condition	B/A	the lengh of the trace
lane1	wild-type	DMSO	0.354591	10.0483		lane1	wild-type	DMSO	0.354591	9.9303
lane2	wild-type	Zeo 50 ug/ml	0.908106	6.0145		lane2	wild-type	Zeo 50 ug/ml	0.908106	6.0004
lane3	wild-type	CMB 0.5uM	0.286256	10.6811		lane3	wild-type	CMB 0.5uM	0.286256	9.2901
lane4	wild-type	Zeo 50 ug/ml CMB 0.5uM	3.62539	3.792		lane4	wild-type	Zeo 50 ug/ml CMB 0.5uM	3.62539	4.6222
lane5	pol2-18	DMSO	0.47741	9.1384		lane5	pol2-18	DMSO	0.47741	10.3464
lane6	pol2-18	Zeo 50 ug/ml	0.964347	5.8794		lane6	pol2-18	Zeo 50 ug/ml	1.00449	6.3446
lane7	pol2-18	CMB 0.5uM	0.398171	10.0873		lane7	pol2-18	CMB 0.5uM	0.398171	9.1678
lane8	pol2-18	Zeo 50 ug/ml CMB 0.5uM	2.81021	3.7951		lane8	pol2-18	Zeo 50 ug/ml CMB 0.5uM	2.81021	5.6133
Other condition
37°C

## Sheet: Fig3E
Figure3C	genotype	condition	B/A	the lengh of the trace		repeptition	genotype	condition	B/A	the lengh of the trace
lane1	wild-type	DMSO	0.26648	11.5286		lane1	wild-type	DMSO	0.262786	11.2948
lane2	wild-type	Zeo 50 ug/ml	0.298583	10.4535		lane2	wild-type	Zeo 50 ug/ml	0.532074	8.2002
lane3	wild-type	CMB 0.5uM	0.250188	12.9599		lane3	wild-type	CMB 0.5uM	0.247253	12.4048
lane4	wild-type	Zeo 50 ug/ml CMB 0.5uM	10.493	2.5638		lane4	wild-type	Zeo 50 ug/ml CMB 0.5uM	6.8883	2.9644
lane5	trf4	DMSO	0.235254	13.252		lane5	trf4	DMSO	0.278217	10.7272
lane6	trf4	Zeo 50 ug/ml	1.10146	6.524		lane6	trf4	Zeo 50 ug/ml	1.13015	6.3829
lane7	trf4	CMB 0.5uM	0.235697	14.8995		lane7	trf4	CMB 0.5uM	0.271091	12.1615
lane8	trf4	Zeo 50 ug/ml CMB 0.5uM	3.95638	3.4258		lane8	trf4	Zeo 50 ug/ml CMB 0.5uM	3.76826	3.6194
Other condition
exp. growing cells

## Sheet: Fig5B
Figure5B G1 arrested	genotype	condition	B/A	the lengh of the trace		repetition	genotype	condition	B/A	the lengh of the trace
lane1	wild-type	DMSO	0.371253	12.3215		lane1	wild-type	DMSO	0.414647	11.0734
lane2	wild-type	Zeo 50 ug/ml	0.56757	11.6604		lane2	wild-type	Zeo 50 ug/ml	0.552747	9.9113
lane3	wild-type	CMB 0.5uM	0.276402	13.9888		lane3	wild-type	CMB 0.5uM	0.292003	13.9001
lane4	wild-type	Zeo 50 ug/ml CMB 0.5uM	11.258	2.4835		lane4	wild-type	Zeo 50 ug/ml CMB 0.5uM	8.1391	2.8629
lane5	trf4	DMSO	0.352626	10.4588		lane5	trf4	DMSO	0.270871	12.8923
lane6	trf4	Zeo 50 ug/ml	1.80355	6.5997		lane6	trf4	Zeo 50 ug/ml	1.1692	8.7887
lane7	trf4	CMB 0.5uM	0.268051	12.865		lane7	trf4	CMB 0.5uM	0.290293	15.1324
lane8	trf4	Zeo 50 ug/ml CMB 0.5uM	3.84506	3.5682		lane8	trf4	Zeo 50 ug/ml CMB 0.5uM	6.15212	3.5354
Other Condition
G1 arrested cells

## Sheet: Fig4A
Figure4A	genotype	condition	B/A	the lengh of the trace		repetition	genotype	condition	B/A	the lengh of the trace
lane1	wild-type	DMSO	0.34203	8.1757		lane1	wild-type	DMSO	0.437381	11.0793
lane2	wild-type	Zeo 50 ug/uM	1.37773	3.4727		lane2	wild-type	Zeo 50 ug/uM	1.08744	6.5238
lane3	wild-type	CMB 0.5uM	0.243948	7.8593		lane3	wild-type	CMB 0.5uM	0.47752	10.8792
lane4	wild-type	Zeo 13 ug/uM CMB 0.5uM	3.2783	2.0917		lane4	wild-type	Zeo 13 ug/uM CMB 0.5uM	2.5886	4.1222
lane5	wild-type	Zeo 25 ug/uM CMB 0.5uM	5.30921	2.0035		lane5	wild-type	Zeo 25 ug/uM CMB 0.5uM	3.60045	3.9375
lane6	wild-type	Zeo 50 ug/uM CMB 0.5uM	9.87903	2.1906		lane6	wild-type	Zeo 50 ug/uM CMB 0.5uM	6.13012	3.4357
lane7	NG-delta	DMSO	0.282166	7.3575		lane7	NG-delta	DMSO	0.450432	10.6254
lane8	NG-delta	Zeo 50 ug/uM	1.24439	3.5645		lane8	NG-delta	Zeo 50 ug/uM	0.652144	7.6487
lane9	NG-delta	CMB 0.5uM	0.240415	7.9923		lane9	NG-delta	CMB 0.5uM	0.364624	11.8736
lane10	NG-delta	Zeo 13 ug/uM CMB 0.5uM	2.78015	2.1217		lane10	NG-delta	Zeo 13 ug/uM CMB 0.5uM	1.67173	5.0461
lane11	NG-delta	Zeo 25 ug/uM CMB 0.5uM	4.56421	1.9133		lane11	NG-delta	Zeo 25 ug/uM CMB 0.5uM	2.25521	5.1557
lane12	NG-delta	Zeo 50 ug/uM CMB 0.5uM	6.46993	1.9727		lane12	NG-delta	Zeo 50 ug/uM CMB 0.5uM	4.32799	3.6423
other condition						other condition
G1 arrested cells						G1 arrested cells

## Sheet: Fig4B
Figure4B	genotype	condition	B/A	the lengh of the trace		repetition	genotype	condition	B/A	the lengh of the trace
lane1	wild-type	DMSO	0.317649	14.0629		lane1	wild-type	DMSO	0.334223	10.8802
lane2	wild-type	Zeo 50 ug/uM	0.566686	11.3432		lane2	wild-type	Zeo 50 ug/uM	0.698237	6.3319
lane3	wild-type	CMB 0.5uM	0.295165	14.6627		lane3	wild-type	CMB 0.5uM	0.233048	11.9055
lane4	wild-type	Zeo 13 ug/uM CMB 0.5uM	1.74861	4.765		lane4	wild-type	Zeo 13 ug/uM CMB 0.5uM	4.2997	3.3693
lane5	wild-type	Zeo 25 ug/uM CMB 0.5uM	3.35996	3.9098		lane5	wild-type	Zeo 25 ug/uM CMB 0.5uM	6.04473	3.1912
lane6	wild-type	Zeo 50 ug/uM CMB 0.5uM	5.2209	3.7865		lane6	wild-type	Zeo 50 ug/uM CMB 0.5uM	12.2135	2.7777
lane7	AP-delta	DMSO	0.359582	13.5177		lane7	AP-delta	DMSO	0.374627	9.7796
lane8	AP-delta	Zeo 50 ug/uM	0.752278	11.3241		lane8	AP-delta	Zeo 50 ug/uM	1.22714	5.5087
lane9	AP-delta	CMB 0.5uM	0.304635	15.8505		lane9	AP-delta	CMB 0.5uM	0.282601	10.5651
lane10	AP-delta	Zeo 13 ug/uM CMB 0.5uM	0.957828	10.9952		lane10	AP-delta	Zeo 13 ug/uM CMB 0.5uM	1.44562	5.1007
lane11	AP-delta	Zeo 25 ug/uM CMB 0.5uM	1.35244	9.1893		lane11	AP-delta	Zeo 25 ug/uM CMB 0.5uM	2.00138	4.2328
lane12	AP-delta	Zeo 50 ug/uM CMB 0.5uM	1.96133	6.9738		lane12	AP-delta	Zeo 50 ug/uM CMB 0.5uM	3.53268	3.5441
	other condition						other condition
	G1 arrested cells						G1 arrested cells

[truncated: 21 more sheets: Fig5A, Fig5D, FigSuppl3B, Fig 2Brep, FigSuppl3C, FigSuppl3D, Fig3C, FigSuppl4, Fig4A-G1, FigSupl6C, FigSuppl1A, FigSuppl6D, FigSuppl1B, Fig6E bis, Figsupp6B, FigSupp3E, Fig3B, Fig5C, Fig6E, Fig suppl3E …]
