# Supplementary material for: TORC2 inhibition triggers yeast chromosome fragmentation through misregulated Base Excision Repair of clustered oxidation events
Source: Nat Commun. 2024 Nov 15;15:9908. doi: 10.1038/s41467-024-54142-z (PMC11568337; doi:10.1038/s41467-024-54142-z)
Supplement: Supplementary file 6 — Source Data [file 41467_2024_54142_MOESM6_ESM.zip › uncrop and quant Fig7d/201205_chromatinFractionation_Arp5_Quantitation_VH.xlsx]

## Sheet: RESULTS 
Chromatin fractionation
Arp5/8 on chromatin				not sure that is Arp5 or Arp8		Kenji called it arp8 in the original blot but arp5 in the final ai file
Date	sample	arp5	arp8	Tubulin	H4	Pellet/H4	sup/tub	wce/H4	wce/tub	avg WCE	P/total	s/total	pellet/sup
201016	WT_Total		11224.1	27978.7	4068.18			2.759	0.401167	1.58008
	WT_sup		8984.41	33800.4			0.265807					0.168224	11.1116
	WT_pellet		22821.9		7726.96	2.95354					1.86923
	YCS_WT_total		17654.5	21818.9	13648.5			1.29351	0.809134	1.05132
	YCS_WT_Sup		10044	30423.6			0.330139					0.314022	4.42565
	YCS_WT_pellet		21987.7		15048.9	1.46108					1.38975
	act1_111_Total		9201.52	8309.3	13321.9			0.690704	1.10738	0.89904
	act1_111_sup		5742.11	20274.4			0.28322					0.315025	5.78294
	act1_111_pellet		16747		10225	1.63785					1.82177
	YCS_act1_111_total		7785.19	4134.82	7813.04			0.996435	1.88284	1.43964
	YCS_act1_111_Sup		5078.01	12370.3			0.410499					0.285141	2.07432
	YCS_act1_111_pellet		13196.9		15498.3	0.851505					0.591472
201022	WT_Total		10924.4	18328.8	11849.5			0.921931	0.596023	0.758977
	WT_sup		6294.24	22163.2			0.283995			#DIV/0!		0.374181	1.98603
	WT_pellet		14427.6		25579.7	0.564024				#DIV/0!	0.743137
	YCS_WT_total		9586.23	6331.91	17874.2			0.536317	1.51396	1.02514
	YCS_WT_Sup		6230.15	13644.8			0.456596			#DIV/0!		0.4454	1.15833
	YCS_WT_pellet		10174.5		19237.6	0.528888				#DIV/0!	0.51592
	act1_111_Total		13649.9	10224.1	15619.9			0.873884	1.33507	1.10448
	act1_111_sup		11779.6	22192.7			0.530788			#DIV/0!		0.480578	1.30365
	act1_111_pellet		11898.4		17195.1	0.691963				#DIV/0!	0.626506
	YCS_act1_111_total		12957	10543.5	10394.2			1.24656	1.22892	1.23774
	YCS_act1_111_Sup		11830.7	14736.7			0.802801			#DIV/0!		0.648602	1.9947
	YCS_act1_111_pellet		10928.9		6824.84	1.60135				#DIV/0!	1.29377
201120	WT_Total	18185.2		10722.8	6689.91			2.71831	1.69594	2.20713
	WT_sup	15117.8		19006.3			0.795409			#DIV/0!		0.360383	1.57042
	WT_pellet	16977.3			13591.3	1.24913				#DIV/0!	0.565954
	YCS_WT_total	15033.3		3990.21	4322.69			3.47778	3.76756	3.62267
	YCS_WT_Sup	11792.7		5936.49			1.98648			#DIV/0!		0.548348	0.983207
	YCS_WT_pellet	17028.2			8718.46	1.95312				#DIV/0!	0.53914
	act1_111_Total	19768.3		1213.69	4181.12			4.728	16.2878	10.5079
	act1_111_sup	12058.2		2526.18			4.77329			#DIV/0!		0.454258	0.448663
	act1_111_pellet	21945.5			10247.2	2.1416				#DIV/0!	0.203809
	YCS_act1_111_total	14193		2409.63	2898.02			4.89749	5.89013	5.39381
	YCS_act1_111_Sup	13330.8		2480.28			5.37469			#DIV/0!		0.996455	0.544888
	YCS_act1_111_pellet	13851.3			4729.67	2.92861				#DIV/0!	0.542957

## Sheet: graph
		P/total		s/total		pellet/sup	p/s norm
arp8	act	1.86923	1	0.168224	1	11.1116	1
arp8	act YCS	1.38975	0.743487	0.314022	1.86669	4.42565	0.398291
arp8	act111	1.82177	0.97461	0.315025	1.87266	5.78294	0.520442
arp8	act111 YCS	0.591472	0.316425	0.285141	1.69501	2.07432	0.18668
arp8	act	0.743137	1	0.374181	1	1.98603	1
arp8	act YCS	0.51592	0.694246	0.4454	1.19033	1.15833	0.583237
arp8	act111	0.626506	0.843055	0.480578	1.28434	1.30365	0.656409
arp8	act111 YCS	1.29377	1.74095	0.648602	1.73339	1.9947	1.00436
arp5	act	0.565954	1	0.360383	1	1.57042	1
arp5	act YCS	0.53914	0.952622	0.548348	1.52157	0.983207	0.626077
arp5	act111	0.203809	0.360116	0.454258	1.26049	0.448663	0.285695
arp5	act111 YCS	0.542957	0.959366	0.996455	2.76499	0.544888	0.346969
avg		P/total	s/total	pellet/sup
	act	1.05944	0.300929	3.52057
	act YCS	0.814937	0.435923	1.86945
	act111	0.884029	0.41662	2.12191
	act111 YCS	0.809398	0.643399	1.258
normalized avg		P/total	s/total	pellet/sup
	act	1	1	1
	act YCS	0.796785	1.5262	0.535869
	act111	0.725927	1.4725	0.487515
	act111 YCS	1.00558	2.06446	0.51267

## Sheet: Tub_201120
1	0.238	10974.6	2614.5	39947707	10722.8
2	0.238	251.87	60.003	916808	0
3	0.238	19258.2	4587.9	70099755	19006.3
4	0.238	4242.08	1010.59	15441160	3990.21
5	0.238	6188.36	1474.26	22525620	5936.49
6	0.238	1465.56	349.143	5334648	1213.69
7	0.238	2778.05	661.817	10112086	2526.18
8	0.238	2661.5	634.052	9687856	2409.63
9	0.238	2732.15	650.884	9945040	2480.28

## Sheet: H4_201120
1	0.245	36472.3	8937.09	136552392	6689.91
2	0.245	29782.4	7297.81	111505378	0
3	0.245	43373.7	10628.2	162391057	13591.3
4	0.245	34105.1	8357.04	127689524	4322.69
5	0.245	38500.9	9434.17	144147298	8718.46
6	0.276	33966.3	9363.41	143066166	4181.12
7	0.276	29785.2	8210.81	125455266	0
8	0.276	40032.5	11035.6	168616683	10247.2
9	0.276	32683.2	9009.7	137661736	2898.02
10	0.276	34514.9	9514.62	145376648	4729.67
					6689.91
					13591.3
					4322.69
					8718.46
					4181.12
					10247.2
					2898.02
					4729.67

## Sheet: arp5_201120
1	0.188	37561.2	7057.81	107838222	18185.2		18185.2
2	0.188	19376	3640.78	55628454			15117.8
3	0.188	34307	6446.35	98495539	15117.8		16977.3
4	0.188	19189.3	3605.69	55092362			15033.3
5	0.188	36762.5	6907.72	105545053	16977.3		11792.7
6	0.188	19785.2	3717.67	56803352			17028.2
7	0.188	34639.5	6508.81	99449941	15033.3		19768.3
8	0.188	19606.1	3684.02	56289218			12058.2
9	0.188	32148.5	6040.75	92298324	11792.7		21945.5
10	0.188	20355.8	3824.88	58441378			14193
11	0.188	38316.7	7199.77	110007314	17028.2		13330.8
12	0.188	21288.5	4000.14	61119232			13851.3
13	0.188	41241.4	7749.31	118403929	19768.3
14	0.188	21473	4034.81	61649004
15	0.188	31408.5	5901.71	90173884	12058.2
16	0.188	19350.4	3635.96	55554880
17	0.188	40874.2	7680.33	117349904	21945.5
18	0.188	18928.7	3556.74	54344408
19	0.188	32540	6114.31	93422278	14193
20	0.188	18346.9	3447.42	52674088
21	0.188	31247.4	5871.43	89711262	13330.8
22	0.188	17916.6	3366.56	51438656
23	0.188	31628.5	5943.03	90805288	13851.3
24	0.188	17777.1	3340.34	51038070

## Sheet: Tub_201022
1	0.238	18755.5	4468.14	68269990	18328.8		18328.8
2	0.238	426.654	101.642	1553022	0		22163.2
3	0.238	22589.9	5381.61	82227088	22163.2
4	0.238	6758.57	1610.1	24601182	6331.91		6331.91
5	0.238	14071.4	3352.26	51220065	13644.8		13644.8
6	0.238	10650.8	2537.34	38768795	10224.1
7	0.238	22619.4	5388.64	82334577	22192.7		10224.1
8	0.238	10970.1	2613.42	39931235	10543.5		22192.7
9	0.238	15163.4	3612.39	55194667	14736.7
							10543.5
							14736.7

## Sheet: H4_201022
1	0.442	22847	10108.2	154445753	11849.5		11849.5
2	0.442	10997.5	4865.62	74343178
3	0.265	36581.4	9691.66	148081578	25579.7		25579.7
4	0.265	11001.7	2914.72	44534774			17874.2
5	0.275	28808.7	7919	120996699	17874.2
6	0.275	10934.5	3005.71	45925032			19237.6
7	0.32	30215.7	9682.12	147935833	19237.6		15619.9
8	0.32	10978.1	3517.75	53748646
9	0.296	26681.2	7896.47	120652367	15619.9		17195.1
10	0.296	11061.3	3273.67	50019386			10394.2
11	0.248	28988.2	7179.08	109691177	17195.1
12	0.248	11793.1	2920.62	44624930			6824.84
13	0.253	21113.4	5347.69	81708832	10394.2
14	0.253	10719.2	2715	41483294
15	0.242	16761.2	4058.85	62016302	6824.84
16	0.242	9936.32	2406.16	36764386

## Sheet: arp8_201022
1	0.152	32889.3	5002.5	76434636	10924.4
2	0.152	21964.8	3340.88	51046304	0
3	0.152	28259.1	4298.25	65674118	6294.24
4	0.152	36392.4	5535.34	84576016	14427.6
5	0.152	31551.1	4798.96	73324710	9586.23
6	0.152	28195	4288.5	65525184	6230.15
7	0.152	32139.4	4888.44	74691907	10174.5
8	0.152	35614.8	5417.06	82768781	13649.9
9	0.152	33744.5	5132.58	78422200	11779.6
10	0.152	33863.2	5150.64	78698099	11898.4
11	0.152	34921.9	5311.67	81158457	12957
12	0.152	33795.5	5140.34	78540744	11830.7
13	0.152	32893.8	5003.19	76445134	10928.9
					10924.4
					6294.24
					14427.6
					9586.23
					6230.15
					10174.5
					13649.9
					11779.6
					11898.4
					12957
					11830.7
					10928.9

## Sheet: H4_201016
1	0.491	12005	5892.78	90037458	4068.18
2	0.491	7936.81	3895.87	59526092	0
3	0.491	15663.8	7688.73	117478313	7726.96
4	0.491	21585.3	10595.4	161889552	13648.5
5	0.491	22985.8	11282.8	172393130	15048.9
6	0.491	21258.8	10435.1	159440664	13321.9
7	0.491	18161.8	8914.91	136213495	10225
8	0.491	15749.9	7730.98	118123880	7813.04
9	0.491	23435.1	11503.4	175763595	15498.3

## Sheet: tub_201016
1	0.238	29163.6	6947.67	106155444	27978.7
2	0.238	1184.92	282.285	4313116	0
3	0.238	34985.3	8334.6	127346667	33800.4
4	0.238	23003.9	5480.24	83734078	21818.9
5	0.238	31608.6	7530.14	115055188	30423.6
6	0.238	9494.22	2261.82	34558972	8309.3
7	0.238	21459.3	5112.27	78111842	20274.4
8	0.238	5319.74	1267.33	19363842	4134.82
9	0.238	13555.3	3229.28	49341142	12370.3
					27978.7
					33800.4
					21818.9
					30423.6
					8309.3
					20274.4
					4134.82
					12370.3

[truncated: 1 more sheets: arp8_201016]
