# Supplementary material for: TORC2 inhibition triggers yeast chromosome fragmentation through misregulated Base Excision Repair of clustered oxidation events
Source: Nat Commun. 2024 Nov 15;15:9908. doi: 10.1038/s41467-024-54142-z (PMC11568337; doi:10.1038/s41467-024-54142-z)
Supplement: Supplementary file 6 — Source Data [file 41467_2024_54142_MOESM6_ESM.zip › uncrop and quant Fig7d/201229_chromatinFractionation_Arp5_Orc2_Quantitation_VH.xlsx]

## Sheet: RESULTS
Chromatin fractionation
Arp5 on chromatin
																	AvgArp5: P/T	stdevp
Date	sample	arp5	ORC2	Tubulin	H4	Apn1	Ogg1	Arp5/Orc2	Apn1/Orc2	Ogg1/Orc2	sample	Arp5: P/T	Apn1: P/T	Ogg1: P/T		WT	0.857325	0.311294
201016	WT_Total	11224.1	20927	27978.7	4068.18	25867.9		0.536347	1.2361	0	WT_Total					WT_YCS	1.49448	0.16229
Chr1	WT_sup	8984.41	14791	33800.4		36587.3		0.607426	2.47363	0	WT_sup					act1-111	0.783285	0.429673
	WT_pellet	22821.9	33654.9		7726.96	8433.18		0.678116	0.250578	0	WT_pellet	1.26432	0.202716			act1-111_YCS	1.10007	0.678954
	YCS_WT_total	17654.5	17995.8	21818.9	13648.5	33406.9		0.981032	1.85637	0	YCS_WT_total
	YCS_WT_Sup	10044	11587.3	30423.6		34385.8		0.866813	2.96754	0	YCS_WT_Sup						AvgApn1: P/T
	YCS_WT_pellet	21987.7	15365.4		15048.9	5456.42		1.43099	0.355112	0	YCS_WT_pellet	1.45866	0.191293			WT	0.16613
	act1_111_Total	9201.52	16112	8309.3	13321.9	28114.6		0.571096	1.74494	0	act1_111_Total					WT_YCS	0.142116
	act1_111_sup	5742.11	16003.5	20274.4		29154.4		0.358804	1.82176	0	act1_111_sup					act1-111	0.145339
	act1_111_pellet	16747	13094.4		10225	4793.18		1.27895	0.36605	0	act1_111_pellet	0.209778	0.209778			act1-111_YCS	0.148998
	YCS_act1_111_total	7785.19	6064.07	4134.82	7813.04	20222.4		1.28382	3.3348	0	YCS_act1_111_total
	YCS_act1_111_Sup	5078.01	5206.01	12370.3		21632.1		0.975413	4.15521	0	YCS_act1_111_Sup						Ogg1: P/T
	YCS_act1_111_pellet	13196.9	8884.02		15498.3	6215.99		1.48547	0.699682	0	YCS_act1_111_pellet	0.209812	0.209812			WT	0.220057
201022	WT_Total	10924.4	16649.9	18328.8	11849.5		17822.4	0.656124	0	1.07042	WT_Total					WT_YCS	0.618657
Chr2	WT_sup	6294.24	16335.8	22163.2			18070.1	0.385304	0	1.10617	WT_sup					act1-111	0.596356
	WT_pellet	14427.6	27515.5		25579.7		6481.37	0.524343	0	0.235553	WT_pellet	0.799153		0.220057		act1-111_YCS	0.279672
	YCS_WT_total	9586.23	16394.5	6331.91	17874.2		14068.3	0.584724	0	0.858111	YCS_WT_total
	YCS_WT_Sup	6230.15	11723.2	13644.8			19525.8	0.531436	0	1.66556	YCS_WT_Sup
	YCS_WT_pellet	10174.5	10183.4		19237.6		5406.14	0.999126	0	0.530876	YCS_WT_pellet	1.70871		0.618657
	act1_111_Total	13649.9	26723.9	10224.1	15619.9		10348.5	0.510777	0	0.387236	act1_111_Total
	act1_111_sup	11779.6	18798.4	22192.7			11286.4	0.626631	0	0.600395	act1_111_sup
	act1_111_pellet	11898.4	18726.3		17195.1		4324.48	0.635381	0	0.230931	act1_111_pellet	1.24395		0.596356
	YCS_act1_111_total	12957	16153.4	10543.5	10394.2		12497.1	0.802125	0	0.773649	YCS_act1_111_total
	YCS_act1_111_Sup	11830.7	11434.6	14736.7			10023.1	1.03463	0	0.876557	YCS_act1_111_Sup
	YCS_act1_111_pellet	10928.9	11044.4		6824.84		2389.65	0.989547	0	0.216368	YCS_act1_111_pellet	1.23366		0.279672
201120	WT_Total	18185.2	19542.3	10722.8	6689.91	50150.8		0.930558	2.56627	0	WT_Total
Chr3	WT_sup	15117.8	11298.8	19006.3		48799		1.338	4.31894	0	WT_sup
	WT_pellet	16977.3	35878.5		13591.3	11927.6		0.473187	0.332444	0	WT_pellet	0.508499	0.129543
	YCS_WT_total	15033.3	7823.62	3990.21	4322.69	35629.7		1.92153	4.55412	0	YCS_WT_total
	YCS_WT_Sup	11792.7	2969.41	5936.49		35227.5		3.97141	11.8635	0	YCS_WT_Sup
	YCS_WT_pellet	17028.2	6733.6		8718.46	2850.03		2.52885	0.423255	0	YCS_WT_pellet	1.31606	0.0929388
	act1_111_Total	19768.3	22684.1	1213.69	4181.12	42987.8		0.871463	1.89506	0	act1_111_Total
	act1_111_sup	12058.2	13817.1	2526.18		44781		0.8727	3.24099	0	act1_111_sup
	act1_111_pellet	21945.5	28101.3		10247.2	4308.2		0.780943	0.15331	0	act1_111_pellet	0.896128	0.0808995
	YCS_act1_111_total	14193	9973.62	2409.63	2898.02	25026.6		1.42306	2.50928	0	YCS_act1_111_total
	YCS_act1_111_Sup	13330.8	4918.52	2480.28		21910.1		2.71032	4.45461	0	YCS_act1_111_Sup
	YCS_act1_111_pellet	13851.3	5242.29		4729.67	1160		2.64223	0.221278	0	YCS_act1_111_pellet	1.85673	0.0881839

## Sheet: Method
each band was background relative to the membrane
mean intensity values per band were used
box sizes are roughly similar
Arp5, Apn1 and Ogg1 bands were normalized to the Orc2 signal in every sample
The final value calculated is the fraction of x/Orc2 in the pellet over x/Orc2 in the WCE sample
If 3 numbers are present, I took the average and calculated the standard deviation. Normalization per membrane can be done and might decrease error bars.

## Sheet: Apn1_all
Apn1		area	mean
201016	1	0.163	29829.5	25867.9
chr1	2	0.163	40549	36587.3
	3	0.163	12394.8	8433.18
	4	0.163	37368.5	33406.9
	5	0.163	38347.4	34385.8
	6	0.163	9418.03	5456.42
	7	0.163	32076.2	28114.6
	8	0.163	33116	29154.4
	9	0.163	8754.8	4793.18
	10	0.163	24184.1	20222.4
	11	0.163	25593.7	21632.1
	12	0.163	10177.6	6215.99
	13	0.163	3961.62	0
201120	1	0.163	50757.2	50150.8
chr3	2	0.163	49405.4	48799
	3	0.163	12534	11927.6
	4	0.163	36236.1	35629.7
	5	0.163	35833.9	35227.5
	6	0.163	3456.41	2850.03
	7	0.163	43594.2	42987.8
	8	0.163	45387.4	44781
	9	0.163	4914.59	4308.2
	10	0.163	25633	25026.6
	11	0.163	22516.5	21910.1
	12	0.163	1766.39	1160
	13	0.163	606.387	0

## Sheet: Orc2_all
Orc2
201016
Chr1		Area	mean	background correction
	1	0.136	21448.1	20927
	2	0.136	15312.1	14791
	3	0.136	34176	33654.9
	4	0.136	18517	17995.8
	5	0.136	12108.4	11587.3
	6	0.136	15886.5	15365.4
	7	0.136	16633.2	16112
	8	0.136	16524.6	16003.5
	9	0.136	13615.5	13094.4
	10	0.136	6585.21	6064.07
	11	0.136	5727.15	5206.01
	12	0.136	9405.17	8884.02
	13	0.136	521.143	0
chr2
201022	1	0.136	17350.8	16649.9
	2	0.136	17036.6	16335.8
	3	0.136	28216.4	27515.5
	4	0.136	17095.3	16394.5
	5	0.136	12424.1	11723.2
	6	0.136	10884.3	10183.4
	7	0.136	27424.7	26723.9
	8	0.136	19499.2	18798.4
	9	0.136	19427.2	18726.3
	10	0.136	16854.3	16153.4
	11	0.136	12135.5	11434.6
	12	0.136	11745.2	11044.4
	13	0.136	700.864	0
chr3
201120
	1	0.136	19968.3	19542.3
	2	0.136	11724.8	11298.8
	3	0.136	36304.5	35878.5
	4	0.136	8249.64	7823.62
	5	0.136	3395.42	2969.41
	6	0.136	7159.61	6733.6
	7	0.136	23110.1	22684.1
	8	0.136	14243.1	13817.1
	9	0.136	28527.3	28101.3
	10	0.136	10399.6	9973.62
	11	0.136	5344.53	4918.52
	12	0.136	5668.31	5242.29
	13	0.136	426.013	0

## Sheet: Ogg1_201022
ogg1		area	mean
201022	1	0.163	36337.4	17822.4
chr2	2	0.163	36585.1	18070.1
	3	0.163	24996.4	6481.37
	4	0.163	32583.3	14068.3
	5	0.163	38040.8	19525.8
	6	0.163	23921.2	5406.14
	7	0.163	28863.5	10348.5
	8	0.163	29801.5	11286.4
	9	0.163	22839.5	4324.48
	10	0.163	31012.1	12497.1
	11	0.163	28538.1	10023.1
	12	0.163	20904.7	2389.65
	13	0.163	18515	0

## Sheet: tub_201016
1	0.238	29163.6	6947.67	106155444	27978.7
2	0.238	1184.92	282.285	4313116	0
3	0.238	34985.3	8334.6	127346667	33800.4
4	0.238	23003.9	5480.24	83734078	21818.9
5	0.238	31608.6	7530.14	115055188	30423.6
6	0.238	9494.22	2261.82	34558972	8309.3
7	0.238	21459.3	5112.27	78111842	20274.4
8	0.238	5319.74	1267.33	19363842	4134.82
9	0.238	13555.3	3229.28	49341142	12370.3
					27978.7
					33800.4
					21818.9
					30423.6
					8309.3
					20274.4
					4134.82
					12370.3

## Sheet: Tub_201022
1	0.238	18755.5	4468.14	68269990	18328.8		18328.8
2	0.238	426.654	101.642	1553022	0		22163.2
3	0.238	22589.9	5381.61	82227088	22163.2
4	0.238	6758.57	1610.1	24601182	6331.91		6331.91
5	0.238	14071.4	3352.26	51220065	13644.8		13644.8
6	0.238	10650.8	2537.34	38768795	10224.1
7	0.238	22619.4	5388.64	82334577	22192.7		10224.1
8	0.238	10970.1	2613.42	39931235	10543.5		22192.7
9	0.238	15163.4	3612.39	55194667	14736.7
							10543.5
							14736.7

## Sheet: Tub_201120
1	0.238	10974.6	2614.5	39947707	10722.8
2	0.238	251.87	60.003	916808	0
3	0.238	19258.2	4587.9	70099755	19006.3
4	0.238	4242.08	1010.59	15441160	3990.21
5	0.238	6188.36	1474.26	22525620	5936.49
6	0.238	1465.56	349.143	5334648	1213.69
7	0.238	2778.05	661.817	10112086	2526.18
8	0.238	2661.5	634.052	9687856	2409.63
9	0.238	2732.15	650.884	9945040	2480.28

## Sheet: H4_201120
1	0.245	36472.3	8937.09	136552392	6689.91
2	0.245	29782.4	7297.81	111505378	0
3	0.245	43373.7	10628.2	162391057	13591.3
4	0.245	34105.1	8357.04	127689524	4322.69
5	0.245	38500.9	9434.17	144147298	8718.46
6	0.276	33966.3	9363.41	143066166	4181.12
7	0.276	29785.2	8210.81	125455266	0
8	0.276	40032.5	11035.6	168616683	10247.2
9	0.276	32683.2	9009.7	137661736	2898.02
10	0.276	34514.9	9514.62	145376648	4729.67
					6689.91
					13591.3
					4322.69
					8718.46
					4181.12
					10247.2
					2898.02
					4729.67

## Sheet: H4_201022
1	0.442	22847	10108.2	154445753	11849.5		11849.5
2	0.442	10997.5	4865.62	74343178
3	0.265	36581.4	9691.66	148081578	25579.7		25579.7
4	0.265	11001.7	2914.72	44534774			17874.2
5	0.275	28808.7	7919	120996699	17874.2
6	0.275	10934.5	3005.71	45925032			19237.6
7	0.32	30215.7	9682.12	147935833	19237.6		15619.9
8	0.32	10978.1	3517.75	53748646
9	0.296	26681.2	7896.47	120652367	15619.9		17195.1
10	0.296	11061.3	3273.67	50019386			10394.2
11	0.248	28988.2	7179.08	109691177	17195.1
12	0.248	11793.1	2920.62	44624930			6824.84
13	0.253	21113.4	5347.69	81708832	10394.2
14	0.253	10719.2	2715	41483294
15	0.242	16761.2	4058.85	62016302	6824.84
16	0.242	9936.32	2406.16	36764386

[truncated: 4 more sheets: H4_201016, arp8_201016, arp5_201120, arp8_201022]
